# Supplementary material for: BioMog: A Computational Framework for the De Novo Generation or Modification of Essential Biomass Components
Source: PLoS One. 2013 Dec 5;8(12):e81322. doi: 10.1371/journal.pone.0081322 (PMC3855262; doi:10.1371/journal.pone.0081322)
Supplement: Dataset S1 — (XLSX) [file pone.0081322.s001.xlsx]

## Sheet: Sheet1
Media Centric Proposals
Biomass Component:	ca2
Genes:	x
Essential Removals:	EX_ca2_e
Media:	EX_cbl1_e	EX_cl_e	EX_co2_e	EX_cobalt2_e	EX_cu2_e	EX_fe2_e	EX_fe3_e	EX_glc_e	EX_h_e	EX_h2o_e	EX_k_e	EX_mg2_e	EX_mn2_e	EX_mobd_e	EX_na1_e	EX_nh4_e	EX_ni2_e	EX_o2_e	EX_pi_e	EX_sel_e	EX_slnt_e	EX_so4_e	EX_tungs_e	EX_zn2_e
Biomass Component:	cobalt2
Genes:	x
Essential Removals:	EX_cobalt2_e
Media:	EX_ca2_e	EX_cbl1_e	EX_cl_e	EX_co2_e	EX_cu2_e	EX_fe2_e	EX_fe3_e	EX_glc_e	EX_h_e	EX_h2o_e	EX_k_e	EX_mg2_e	EX_mn2_e	EX_mobd_e	EX_na1_e	EX_nh4_e	EX_ni2_e	EX_o2_e	EX_pi_e	EX_sel_e	EX_slnt_e	EX_so4_e	EX_tungs_e	EX_zn2_e
Biomass Component:	cu2
Genes:	x
Essential Removals:	EX_cu2_e
Media:	EX_ca2_e	EX_cbl1_e	EX_cl_e	EX_co2_e	EX_cobalt2_e	EX_fe2_e	EX_fe3_e	EX_glc_e	EX_h_e	EX_h2o_e	EX_k_e	EX_mg2_e	EX_mn2_e	EX_mobd_e	EX_na1_e	EX_nh4_e	EX_ni2_e	EX_o2_e	EX_pi_e	EX_sel_e	EX_slnt_e	EX_so4_e	EX_tungs_e	EX_zn2_e
Biomass Component:	k
Genes:	x
Essential Removals:	EX_k_e
Media:	EX_ca2_e	EX_cbl1_e	EX_cl_e	EX_co2_e	EX_cobalt2_e	EX_cu2_e	EX_fe2_e	EX_fe3_e	EX_glc_e	EX_h_e	EX_h2o_e	EX_mg2_e	EX_mn2_e	EX_mobd_e	EX_na1_e	EX_nh4_e	EX_ni2_e	EX_o2_e	EX_pi_e	EX_sel_e	EX_slnt_e	EX_so4_e	EX_tungs_e	EX_zn2_e
Biomass Component:	mg2
Genes:	x
Essential Removals:	EX_mg2_e
Media:	EX_ca2_e	EX_cbl1_e	EX_cl_e	EX_co2_e	EX_cobalt2_e	EX_cu2_e	EX_fe2_e	EX_fe3_e	EX_glc_e	EX_h_e	EX_h2o_e	EX_k_e	EX_mn2_e	EX_mobd_e	EX_na1_e	EX_nh4_e	EX_ni2_e	EX_o2_e	EX_pi_e	EX_sel_e	EX_slnt_e	EX_so4_e	EX_tungs_e	EX_zn2_e
Biomass Component:	mn2
Genes:	x
Essential Removals:	EX_mn2_e
Media:	EX_ca2_e	EX_cbl1_e	EX_cl_e	EX_co2_e	EX_cobalt2_e	EX_cu2_e	EX_fe2_e	EX_fe3_e	EX_glc_e	EX_h_e	EX_h2o_e	EX_k_e	EX_mg2_e	EX_mobd_e	EX_na1_e	EX_nh4_e	EX_ni2_e	EX_o2_e	EX_pi_e	EX_sel_e	EX_slnt_e	EX_so4_e	EX_tungs_e	EX_zn2_e
Biomass Component:	ni2
Genes:	x
Essential Removals:	EX_ni2_e
Media:	EX_ca2_e	EX_cbl1_e	EX_cl_e	EX_co2_e	EX_cobalt2_e	EX_cu2_e	EX_fe2_e	EX_fe3_e	EX_glc_e	EX_h_e	EX_h2o_e	EX_k_e	EX_mg2_e	EX_mn2_e	EX_mobd_e	EX_na1_e	EX_nh4_e	EX_o2_e	EX_pi_e	EX_sel_e	EX_slnt_e	EX_so4_e	EX_tungs_e	EX_zn2_e
Biomass Component:	zn2
Genes:	x
Essential Removals:	EX_zn2_e
Media:	EX_ca2_e	EX_cbl1_e	EX_cl_e	EX_co2_e	EX_cobalt2_e	EX_cu2_e	EX_fe2_e	EX_fe3_e	EX_glc_e	EX_h_e	EX_h2o_e	EX_k_e	EX_mg2_e	EX_mn2_e	EX_mobd_e	EX_na1_e	EX_nh4_e	EX_ni2_e	EX_o2_e	EX_pi_e	EX_sel_e	EX_slnt_e	EX_so4_e	EX_tungs_e
Gene Deletion Proposals
Biomass Component:	arg-L
Genes:	b3172
Media:	EX_ca2_e	EX_cbl1_e	EX_cl_e	EX_co2_e	EX_cobalt2_e	EX_cu2_e	EX_fe2_e	EX_fe3_e	EX_glc_e	EX_h_e	EX_h2o_e	EX_k_e	EX_mg2_e	EX_mn2_e	EX_mobd_e	EX_na1_e	EX_nh4_e	EX_ni2_e	EX_o2_e	EX_pi_e	EX_sel_e	EX_slnt_e	EX_so4_e	EX_tungs_e	EX_zn2_e
Biomass Component:	asn-L
Genes:	b0674	b3744
Media:	EX_ca2_e	EX_cbl1_e	EX_cl_e	EX_co2_e	EX_cobalt2_e	EX_cu2_e	EX_fe2_e	EX_fe3_e	EX_glc_e	EX_h_e	EX_h2o_e	EX_k_e	EX_mg2_e	EX_mn2_e	EX_mobd_e	EX_na1_e	EX_nh4_e	EX_ni2_e	EX_o2_e	EX_pi_e	EX_sel_e	EX_slnt_e	EX_so4_e	EX_tungs_e	EX_zn2_e
Biomass Component:	btn
Genes:	b0180
Media:	EX_ca2_e	EX_cbl1_e	EX_cl_e	EX_co2_e	EX_cobalt2_e	EX_cu2_e	EX_fe2_e	EX_fe3_e	EX_glc_e	EX_h_e	EX_h2o_e	EX_k_e	EX_mg2_e	EX_mn2_e	EX_mobd_e	EX_na1_e	EX_nh4_e	EX_ni2_e	EX_o2_e	EX_pi_e	EX_sel_e	EX_slnt_e	EX_so4_e	EX_tungs_e	EX_zn2_e
Biomass Component:	cl
Genes:	b0155	b1592
Media:	EX_ca2_e	EX_cbl1_e	EX_cl_e	EX_co2_e	EX_cobalt2_e	EX_cu2_e	EX_fe2_e	EX_fe3_e	EX_glc_e	EX_h_e	EX_h2o_e	EX_k_e	EX_mg2_e	EX_mn2_e	EX_mobd_e	EX_na1_e	EX_nh4_e	EX_ni2_e	EX_o2_e	EX_pi_e	EX_sel_e	EX_slnt_e	EX_so4_e	EX_tungs_e	EX_zn2_e
Biomass Component:	coa
Genes:	b0131
Media:	EX_ca2_e	EX_cbl1_e	EX_cl_e	EX_co2_e	EX_cobalt2_e	EX_cu2_e	EX_fe2_e	EX_fe3_e	EX_glc_e	EX_h_e	EX_h2o_e	EX_k_e	EX_mg2_e	EX_mn2_e	EX_mobd_e	EX_na1_e	EX_nh4_e	EX_ni2_e	EX_o2_e	EX_pi_e	EX_sel_e	EX_slnt_e	EX_so4_e	EX_tungs_e	EX_zn2_e
Biomass Component:	dttp
Genes:	b2827
Media:	EX_ca2_e	EX_cbl1_e	EX_cl_e	EX_co2_e	EX_cobalt2_e	EX_cu2_e	EX_fe2_e	EX_fe3_e	EX_glc_e	EX_h_e	EX_h2o_e	EX_k_e	EX_mg2_e	EX_mn2_e	EX_mobd_e	EX_na1_e	EX_nh4_e	EX_ni2_e	EX_o2_e	EX_pi_e	EX_sel_e	EX_slnt_e	EX_so4_e	EX_tungs_e	EX_zn2_e
Biomass Component:	his-L
Genes:	b2026
Media:	EX_ca2_e	EX_cbl1_e	EX_cl_e	EX_co2_e	EX_cobalt2_e	EX_cu2_e	EX_fe2_e	EX_fe3_e	EX_glc_e	EX_h_e	EX_h2o_e	EX_k_e	EX_mg2_e	EX_mn2_e	EX_mobd_e	EX_na1_e	EX_nh4_e	EX_ni2_e	EX_o2_e	EX_pi_e	EX_sel_e	EX_slnt_e	EX_so4_e	EX_tungs_e	EX_zn2_e
Biomass Component:	ile-L
Genes:	b3770
Media:	EX_ca2_e	EX_cbl1_e	EX_cl_e	EX_co2_e	EX_cobalt2_e	EX_cu2_e	EX_fe2_e	EX_fe3_e	EX_glc_e	EX_h_e	EX_h2o_e	EX_k_e	EX_mg2_e	EX_mn2_e	EX_mobd_e	EX_na1_e	EX_nh4_e	EX_ni2_e	EX_o2_e	EX_pi_e	EX_sel_e	EX_slnt_e	EX_so4_e	EX_tungs_e	EX_zn2_e
Biomass Component:	kdo2lipid4_e
Genes:	b4262
Media:	EX_ca2_e	EX_cbl1_e	EX_cl_e	EX_co2_e	EX_cobalt2_e	EX_cu2_e	EX_fe2_e	EX_fe3_e	EX_glc_e	EX_h_e	EX_h2o_e	EX_k_e	EX_mg2_e	EX_mn2_e	EX_mobd_e	EX_na1_e	EX_nh4_e	EX_ni2_e	EX_o2_e	EX_pi_e	EX_sel_e	EX_slnt_e	EX_so4_e	EX_tungs_e	EX_zn2_e
Biomass Component:	leu-L
Genes:	b0074
Media:	EX_ca2_e	EX_cbl1_e	EX_cl_e	EX_co2_e	EX_cobalt2_e	EX_cu2_e	EX_fe2_e	EX_fe3_e	EX_glc_e	EX_h_e	EX_h2o_e	EX_k_e	EX_mg2_e	EX_mn2_e	EX_mobd_e	EX_na1_e	EX_nh4_e	EX_ni2_e	EX_o2_e	EX_pi_e	EX_sel_e	EX_slnt_e	EX_so4_e	EX_tungs_e	EX_zn2_e
Biomass Component:	lys-L
Genes:	b2838
Media:	EX_ca2_e	EX_cbl1_e	EX_cl_e	EX_co2_e	EX_cobalt2_e	EX_cu2_e	EX_fe2_e	EX_fe3_e	EX_glc_e	EX_h_e	EX_h2o_e	EX_k_e	EX_mg2_e	EX_mn2_e	EX_mobd_e	EX_na1_e	EX_nh4_e	EX_ni2_e	EX_o2_e	EX_pi_e	EX_sel_e	EX_slnt_e	EX_so4_e	EX_tungs_e	EX_zn2_e
Biomass Component:	murein5px4p_p
Genes:	b3967
Media:	EX_ca2_e	EX_cbl1_e	EX_cl_e	EX_co2_e	EX_cobalt2_e	EX_cu2_e	EX_fe2_e	EX_fe3_e	EX_glc_e	EX_h_e	EX_h2o_e	EX_k_e	EX_mg2_e	EX_mn2_e	EX_mobd_e	EX_na1_e	EX_nh4_e	EX_ni2_e	EX_o2_e	EX_pi_e	EX_sel_e	EX_slnt_e	EX_so4_e	EX_tungs_e	EX_zn2_e
Biomass Component:	phe-L
Genes:	b2599
Media:	EX_ca2_e	EX_cbl1_e	EX_cl_e	EX_co2_e	EX_cobalt2_e	EX_cu2_e	EX_fe2_e	EX_fe3_e	EX_glc_e	EX_h_e	EX_h2o_e	EX_k_e	EX_mg2_e	EX_mn2_e	EX_mobd_e	EX_na1_e	EX_nh4_e	EX_ni2_e	EX_o2_e	EX_pi_e	EX_sel_e	EX_slnt_e	EX_so4_e	EX_tungs_e	EX_zn2_e
Biomass Component:	pheme
Genes:	b2436	b3867
Media:	EX_ca2_e	EX_cbl1_e	EX_cl_e	EX_co2_e	EX_cobalt2_e	EX_cu2_e	EX_fe2_e	EX_fe3_e	EX_glc_e	EX_h_e	EX_h2o_e	EX_k_e	EX_mg2_e	EX_mn2_e	EX_mobd_e	EX_na1_e	EX_nh4_e	EX_ni2_e	EX_o2_e	EX_pi_e	EX_sel_e	EX_slnt_e	EX_so4_e	EX_tungs_e	EX_zn2_e
Biomass Component:	pro-L
Genes:	b0386
Media:	EX_ca2_e	EX_cbl1_e	EX_cl_e	EX_co2_e	EX_cobalt2_e	EX_cu2_e	EX_fe2_e	EX_fe3_e	EX_glc_e	EX_h_e	EX_h2o_e	EX_k_e	EX_mg2_e	EX_mn2_e	EX_mobd_e	EX_na1_e	EX_nh4_e	EX_ni2_e	EX_o2_e	EX_pi_e	EX_sel_e	EX_slnt_e	EX_so4_e	EX_tungs_e	EX_zn2_e
Biomass Component:	pydx5p
Genes:	b2320
Media:	EX_ca2_e	EX_cbl1_e	EX_cl_e	EX_co2_e	EX_cobalt2_e	EX_cu2_e	EX_fe2_e	EX_fe3_e	EX_glc_e	EX_h_e	EX_h2o_e	EX_k_e	EX_mg2_e	EX_mn2_e	EX_mobd_e	EX_na1_e	EX_nh4_e	EX_ni2_e	EX_o2_e	EX_pi_e	EX_sel_e	EX_slnt_e	EX_so4_e	EX_tungs_e	EX_zn2_e
Biomass Component:	thmpp
Genes:	b3994
Media:	EX_ca2_e	EX_cbl1_e	EX_cl_e	EX_co2_e	EX_cobalt2_e	EX_cu2_e	EX_fe2_e	EX_fe3_e	EX_glc_e	EX_h_e	EX_h2o_e	EX_k_e	EX_mg2_e	EX_mn2_e	EX_mobd_e	EX_na1_e	EX_nh4_e	EX_ni2_e	EX_o2_e	EX_pi_e	EX_sel_e	EX_slnt_e	EX_so4_e	EX_tungs_e	EX_zn2_e
Biomass Component:	thr-L
Genes:	b0003
Media:	EX_ca2_e	EX_cbl1_e	EX_cl_e	EX_co2_e	EX_cobalt2_e	EX_cu2_e	EX_fe2_e	EX_fe3_e	EX_glc_e	EX_h_e	EX_h2o_e	EX_ile-L_e	EX_k_e	EX_mg2_e	EX_mn2_e	EX_mobd_e	EX_na1_e	EX_nh4_e	EX_ni2_e	EX_o2_e	EX_pi_e	EX_sel_e	EX_slnt_e	EX_so4_e	EX_tungs_e	EX_zn2_e
Biomass Component:	trp-L
Genes:	b1261
Media:	EX_ca2_e	EX_cbl1_e	EX_cl_e	EX_co2_e	EX_cobalt2_e	EX_cu2_e	EX_fe2_e	EX_fe3_e	EX_glc_e	EX_h_e	EX_h2o_e	EX_k_e	EX_mg2_e	EX_mn2_e	EX_mobd_e	EX_na1_e	EX_nh4_e	EX_ni2_e	EX_o2_e	EX_pi_e	EX_sel_e	EX_slnt_e	EX_so4_e	EX_tungs_e	EX_zn2_e
Biomass Component:	tyr-L
Genes:	b2600
Media:	EX_ca2_e	EX_cbl1_e	EX_cl_e	EX_co2_e	EX_cobalt2_e	EX_cu2_e	EX_fe2_e	EX_fe3_e	EX_glc_e	EX_h_e	EX_h2o_e	EX_k_e	EX_mg2_e	EX_mn2_e	EX_mobd_e	EX_na1_e	EX_nh4_e	EX_ni2_e	EX_o2_e	EX_pi_e	EX_sel_e	EX_slnt_e	EX_so4_e	EX_thm_e	EX_tungs_e	EX_zn2_e
