# Supplementary material for: BioMog: A Computational Framework for the De Novo Generation or Modification of Essential Biomass Components
Source: PLoS One. 2013 Dec 5;8(12):e81322. doi: 10.1371/journal.pone.0081322 (PMC3855262; doi:10.1371/journal.pone.0081322)
Supplement: Dataset S2 — (XLSX) [file pone.0081322.s002.xlsx]

## Sheet: Sheet1
Rxn Abbreviation	Rxn Description	Rxns, [c]: cytosolic, [e]: extracellular	Gene Associations	Subsystems	E.C. #
ACOAD10	acyl-CoA dehydrogenase (2-methylbutanoyl-CoA)	[c] : 2mbcoa + nad <==> 2mb2coa + h + nadh	SO0021	Valine, Leucine, and Isoleucine Metabolism	1.3.99.12
ECOAH9	2-Methylprop-2-enoyl-CoA (2-Methylbut-2-enoyl-CoA)	[c] : 2mb2coa + h2o <==> 3hmbcoa	SO0021 or SO1681	Valine, Leucine, and Isoleucine Metabolism	4.2.1.17
ACACT10r	acetyl-CoA C-acyltransferase (2-Methyl-3-acetoacetyl-CoA)	[c] : 2maacoa + coa --> accoa + ppcoa	SO0020	Valine, Leucine, and Isoleucine Metabolism	2.3.1.16
HACD8	3-hydroxyacyl-CoA dehydrogenase (2-Methylacetoacetyl-CoA)	[c] : 3hmbcoa + nad <==> 2maacoa + h + nadh	SO2536	Valine, Leucine, and Isoleucine Metabolism	1.1.1.178
ACOAD9	acyl-CoA dehydrogenase (isobutyryl-CoA)	[c] : ibcoa + nad <==> 2mp2coa + h + nadh	SO0021	Valine, Leucine, and Isoleucine Metabolism	1.3.99.12
ECOAH2c	enoyl-CoA hydratase, bacterial	[c] : 2mp2coa + h + h2o <==> hibcoa	SO0021 or SO1681	Valine, Leucine, and Isoleucine Metabolism	4.2.1.17
HIBHr	3-hydroxyisobutyryl-CoA hydrolase	[c] : h2o + hibcoa --> 3hmp + coa + (2) h	SO0020	Valine, Leucine, and Isoleucine Metabolism	3.1.2.4
AACPS16	acyl-[acyl-carrier-protein] synthetase (n-C18:1)	[c]: atp + dodca + acp --> ddcaap + amp + ppi	-	Cell Envelope Biosynthesis	-
ACACCB	acetyl-CoA C-acetyltransferase	[c]: (2) accoa <==> aacoa + coa	-	Membrane Lipid Metabolism	-
DODCAT2	dodecanoate anti-porter	dodca[e] + h --> dodca[c] + h[e]	-	Transport, Extracellular	-
ASNt2r	L-asparagine transport via proton symport	asn-L[e] + h[e] --> asn-L[c] + h[c]	-	Transport, Extracellular	-
BUTCOA	Acetyl-CoA:butyrate-CoA transferase	[c]accoa + but <==> ac + btcoa	-	Alternate Carbon Metabolism	-
BUT_T	butyrate symporter	but[e] + h[e] <==> but[c] + h	-	Transport, Extracellular	-
CH4SXPORT	Methanethiol Transport	ch4s --> ch4s[e]	-	Transport, Extracellular	-
DGSNT2	Deoxyguanosine Transport	dgsn[e] + h[e] --> dgsn + h	-	Transport, Extracellular	-
DIPEPABC15	Dipeptide ABC Transporter	glu-asp-l[e] + atp + h2o --> glu-asp-l[c] + adp + pi + h	-	Transport, Extracellular	-
DNA_CUT	DNA Hydrolase	DNA[e] + (6)H2O[e] <==> (2)damp[e] + (2)dcmp[e] + (2)dgmp[e] + (2)dtmp[e] + (6)h[e]	-	Alternate Carbon Metabolism	-
FAO3	fatty acid oxidation (Butanoyl-CoA )	[c]: btcoa + fad + h2o + nad --> aacoa + fadh2 + h + nadh	-	Alternate Carbon Metabolism	-
FAO4	Fatty acid oxidation (dodecanoate:ubiquinone)	[c]: atp + (6) coa + (5) h2o + (5) nad + dodca + (5) ubq8 --> (6) accoa + amp + (5) h + (5) nadh + ppi + (5) ubq8h2	-	Alternate Carbon Metabolism	-
GLYC_T	Glycerol Transport	glyc[e] <==> glyc[c]	-	Transport, Extracellular	-
GSNT	Guanosine Transport	gsn[e] <==> gsn[c]	-	Transport, Extracellular	-
GUAT	Guanine Transport	gua[e] <==> gua[c]	-	Transport, Extracellular	-
HIST2R	Histidine Transport	his-l[e] + h[e] --> his-l + h	-	Transport, Extracellular	-
HYXNT	Hypoxanthine Transport	hxan[e] <==> hxan[c]	-	Transport, Extracellular	-
MEAMP1_GLU_ASP	Dipeptide hydrolase	glu-asp-l + h2o <==> glu-l + asp-l	-	Alternate Carbon Metabolism	-
MET-LABC	L-Methionine ABC Transport	met-l[e] + atp + h2o --> met-l + adp + pi + h	-	Transport, Extracellular	-
NTD6_E	5' Nucleotidase (dAMP)	damp[e] + h2o[e] --> dad-2[e] + pi[e]	-	Nucleotide Salvage Pathways	-
NTD3_E	5' Nucleotidase (dCMP)	dcmp[e] + h2o[e] --> dcyt[e] + pi[e]	-	Nucleotide Salvage Pathways	-
NTD8_E	5' Nucleotidase (dGMP)	dgmp[e] + h2o[e] --> dgsn[e] + pi[e]	-	Nucleotide Salvage Pathways	-
NTD5_E	5' Nucleotidase (dTMP)	dtmp[e] + h2o[e] --> pi[e] + thymd[e]	-	Nucleotide Salvage Pathways	-
PHET2R	L-Phenylalanine Transport	phe-l[e] + h[e] --> phe-l[c] + h[c]	-	Nucleotide Salvage Pathways	-
PRO-LABC	L-Proline ABC Transporter	pro-l[e] + h2o + atp --> pro-l[c] + adp + pi + h	-	Transport, Extracellular	-
SUCD4	succinate dehyrdogenase	[c]fadh2 + q8 <==> fad + q8h2	-	Oxidative phosphorylation	-
THRHT	L-Threonine Transport	thr-l[e] + h[e] <==> thr-l[c] + h[c]	-	Transport, Extracellular	-
THYMT6	Thymine Transport	thym[e] + h[e] <==> thym[c] + h[c]	-	Transport, Extracellular	-
