# Supplementary material for: BioMog: A Computational Framework for the De Novo Generation or Modification of Essential Biomass Components
Source: PLoS One. 2013 Dec 5;8(12):e81322. doi: 10.1371/journal.pone.0081322 (PMC3855262; doi:10.1371/journal.pone.0081322)
Supplement: File S2 — (ZIP) [file pone.0081322.s004.zip]

Archive with 8 entries (8 files):
- BlockRxn.gdx
- GenExpMetab.gms
- GPR_Toy.gms
- Limits.gms
- ToyNetwork.gms
- User_Options.gms
- BlockedMetabs + BlockedRxns.gms
- ReadMe.txt
