# Supplementary material for: BioMog: A Computational Framework for the De Novo Generation or Modification of Essential Biomass Components
Source: PLoS One. 2013 Dec 5;8(12):e81322. doi: 10.1371/journal.pone.0081322 (PMC3855262; doi:10.1371/journal.pone.0081322)
Supplement: File S2 — (ZIP) [file pone.0081322.s004.zip › GPR_Toy.gms]

$include ToyNetwork.gms
Set
n /1*2/
g /g1*g11,g1b,g2i/
Subunit(g) Set of Genes that are subunits and whose protein products can be removed using alternate subunit
                 /g1b/
Rules_Reaction(j,n,g)
/
v1.1.g1,v1.1.g1b
v2.1.g2, v2.2.g2i
v3.1.g3
v4.1.g4
v5.1.g5
v6.1.g6
v7.1.g7
v8.1.g7
v9.1.g8, v9.2.g9
v10.1.g10
v11.1.g11
/

rr(j,n)
jk(j)
jl(j)
;

rr(j,n)$sum(g$Rules_Reaction(j,n,g),1)=yes;
display rr;
jk(j)$sum(n$rr(j,n),1)=yes;
display jk;
jl(j)=not jk(j);
display jl;
