# Supplementary material for: BioMog: A Computational Framework for the De Novo Generation or Modification of Essential Biomass Components
Source: PLoS One. 2013 Dec 5;8(12):e81322. doi: 10.1371/journal.pone.0081322 (PMC3855262; doi:10.1371/journal.pone.0081322)
Supplement: File S2 — (ZIP) [file pone.0081322.s004.zip › Limits.gms]

********************
* Set Uptake Limits*
********************

*Place limits on the exchange fluxes based on the minimal media
*for a negative flux through the exchange reactions implies that
*the metabolites are being taken up or consumed by the cell.
*By default the upperlimits of the exchange fluxes are all set to
*the Vmax, indicating that the cell can secrete any of the extracellular
*metabolites

*Media Available for Coupulator
UpperLimits(j)=Vmax;

*IF CHANGES ARE MADE BE CERTAIN TO RECREATE BLOCKHOLDER

*Toy Exchanges
LowerLimits('EX_A_e')=-Vmax;        !Metab A
LowerLimits('EX_G_e')=-Vmax;        !Metab G
LowerLimits('EX_I_e')=-Vmax;        !Metab I
