# Supplementary material for: BioMog: A Computational Framework for the De Novo Generation or Modification of Essential Biomass Components
Source: PLoS One. 2013 Dec 5;8(12):e81322. doi: 10.1371/journal.pone.0081322 (PMC3855262; doi:10.1371/journal.pone.0081322)
Supplement: File S2 — (ZIP) [file pone.0081322.s004.zip › ReadMe.txt]

Relevant files:
BlockedMetabs + BlockedRxns.gms - Determines blocked metabolites and reactions
GeneEssentiality.gms - Determines essential genes
GenExpMetab.gms - Designs experiments such that a particular metabolite is essential
User_Options.gms - Specifies various user options such as available media, essential genes, etc.
ToyNetwork.gms - Toy Metabolic network
GPR_Toy.gms - Toy GPR network
Limits.gms - Flux Limits

Experimental designs printed to GenerateExperimentsBatch.txt
